# Supplementary material for: A Population-Based Study to Evaluate the Associations of Nodal Stage, Lymph Node Ratio and Log Odds of Positive Lymph Nodes with Survival in Patients with Small Bowel Adenocarcinoma
Source: Curr Oncol. 2022 Feb 22;29(3):1298–308. doi: 10.3390/curroncol29030110 (PMC8947592; doi:10.3390/curroncol29030110)
Supplement: Supplementary file 1 [file curroncol-29-00110-s001.zip]

Archive with 1 entries (1 files):
- curroncol-1585920-supplementary.pdf
